# Supplementary material for: Anaerobic Digestion and Removal of Sulfamethoxazole, Enrofloxacin, Ciprofloxacin and Their Antibiotic Resistance Genes in a Full-Scale Biogas Plant
Source: Antibiotics (Basel). 2021 Apr 28;10(5):502. doi: 10.3390/antibiotics10050502 (PMC8146758; doi:10.3390/antibiotics10050502)
Supplement: Supplementary file 1 [file antibiotics-10-00502-s001.zip]

Archive with 1 entries (1 files):
- antibiotics-1176031-supplementary.pdf
